# Supplementary material for: Biogas Residues Improved Microbial Diversity and Disease Suppression Function under Extent Indigenous Soil Microbial Biomass
Source: Life (Basel). 2023 Mar 13;13(3):774. doi: 10.3390/life13030774 (PMC10055779; doi:10.3390/life13030774)
Supplement: Supplementary file 1 [file life-13-00774-s001.zip]

Archive with 1 entries (1 files):
- life-2187585-supplementary.pdf
